# Supplementary material for: Global DNA Adenine Methylation in Caenorhabditis elegans after Multigenerational Exposure to Silver Nanoparticles and Silver Nitrate
Source: Int J Mol Sci. 2023 Mar 24;24(7):6168. doi: 10.3390/ijms24076168 (PMC10094302; doi:10.3390/ijms24076168)
Supplement: Supplementary file 1 [file ijms-24-06168-s001.zip]

Archive with 1 entries (1 files):
- ijms-2240346-supplementary.pdf
